# Supplementary material for: Corneal biomechanical cues mediated by PAI-2: the origin of PM2.5-induced corneal disease
Source: EMBO Mol Med. 2025 Dec 1;18(1):120–50. doi: 10.1038/s44321-025-00341-0 (PMC12808792; doi:10.1038/s44321-025-00341-0)
Supplement: Supplementary file 1 — Table EV1 [file 44321_2025_341_MOESM1_ESM.xlsx]

## Sheet: Sheet1
Table EV1. Demographic characteristics of people subjects
Daily average PM2.5 concentration
Group	<35	≥75	Total	Analysis
	n(%)	n(%)	n	p
Gender
Male	50(47.62)	54(47.79)	104	0.98
Female	55(52.38)	59(52.21)	114
Age
18-30	81(77.14)	92(81.42)	173	0.436
31-39	24(22.86)	21(18.58)	45
Total	105(100)	113(100)	218
