# Supplementary material for: Corneal biomechanical cues mediated by PAI-2: the origin of PM2.5-induced corneal disease
Source: EMBO Mol Med. 2025 Dec 1;18(1):120–50. doi: 10.1038/s44321-025-00341-0 (PMC12808792; doi:10.1038/s44321-025-00341-0)
Supplement: Supplementary file 2 — Table EV2 [file 44321_2025_341_MOESM2_ESM.xlsx]

## Sheet: Sheet1
Table EV2. Individual information of subjects in Table EV1 (including age, sex and ethnicity)
Group	Ethnicity	Age	Gender
>=75	Asian	18	Male
>=75	Asian	18	Male
>=75	Asian	18	Male
>=75	Asian	18	Male
>=75	Asian	18	Female
>=75	Asian	18	Female
>=75	Asian	18	Female
>=75	Asian	18	Male
>=75	Asian	18	Male
>=75	Asian	18	Male
>=75	Asian	19	Female
>=75	Asian	19	Female
>=75	Asian	19	Male
>=75	Asian	19	Male
>=75	Asian	19	Female
>=75	Asian	19	Female
>=75	Asian	19	Male
>=75	Asian	19	Female
>=75	Asian	19	Female
>=75	Asian	20	Female
>=75	Asian	20	Male
>=75	Asian	20	Male
>=75	Asian	20	Male
>=75	Asian	21	Male
>=75	Asian	21	Male
>=75	Asian	22	Female
>=75	Asian	22	Female
>=75	Asian	22	Female
>=75	Asian	22	Female
>=75	Asian	23	Female
>=75	Asian	23	Male
>=75	Asian	23	Male
>=75	Asian	23	Male
>=75	Asian	23	Male
>=75	Asian	23	Female
>=75	Asian	23	Female
>=75	Asian	23	Male
>=75	Asian	23	Male
>=75	Asian	23	Female
>=75	Asian	23	Female
>=75	Asian	23	Female
>=75	Asian	23	Male
>=75	Asian	23	Male
>=75	Asian	23	Male
>=75	Asian	24	Female
>=75	Asian	24	Male
>=75	Asian	24	Male
>=75	Asian	24	Female
>=75	Asian	24	Female
>=75	Asian	24	Female
>=75	Asian	24	Male
>=75	Asian	24	Male
>=75	Asian	24	Male
>=75	Asian	24	Male
>=75	Asian	24	Male
>=75	Asian	24	Male
>=75	Asian	24	Female
>=75	Asian	24	Female
>=75	Asian	25	Female
>=75	Asian	25	Female
>=75	Asian	25	Male
>=75	Asian	25	Male
>=75	Asian	25	Female
>=75	Asian	26	Female
>=75	Asian	26	Male
>=75	Asian	26	Female
>=75	Asian	26	Female
>=75	Asian	26	Female
>=75	Asian	26	Female
>=75	Asian	27	Male
>=75	Asian	27	Male
>=75	Asian	27	Female
>=75	Asian	27	Female
>=75	Asian	27	Male
>=75	Asian	27	Male
>=75	Asian	27	Male
>=75	Asian	27	Female
>=75	Asian	27	Female
>=75	Asian	27	Female
>=75	Asian	27	Female
>=75	Asian	28	Male
>=75	Asian	28	Male
>=75	Asian	28	Female
>=75	Asian	28	Female
>=75	Asian	28	Female
>=75	Asian	28	Male
>=75	Asian	29	Male
>=75	Asian	29	Male
>=75	Asian	29	Female
>=75	Asian	30	Female
>=75	Asian	30	Male
>=75	Asian	30	Male
>=75	Asian	31	Female
>=75	Asian	31	Female
>=75	Asian	31	Female
>=75	Asian	31	Female
>=75	Asian	31	Female
>=75	Asian	31	Male
>=75	Asian	32	Male
>=75	Asian	32	Male
>=75	Asian	33	Female
>=75	Asian	33	Female
>=75	Asian	33	Female
>=75	Asian	36	Female
>=75	Asian	36	Female
>=75	Asian	36	Female
>=75	Asian	36	Female
>=75	Asian	36	Female
>=75	Asian	37	Female
>=75	Asian	38	Male
>=75	Asian	38	Male
>=75	Asian	38	Male
>=75	Asian	38	Male
<35	Asian	18	Male
<35	Asian	18	Male
<35	Asian	18	Female
<35	Asian	18	Male
<35	Asian	18	Male
<35	Asian	18	Female
<35	Asian	19	Male
<35	Asian	19	Male
<35	Asian	19	Female
<35	Asian	20	Female
<35	Asian	20	Female
<35	Asian	20	Male
<35	Asian	20	Male
<35	Asian	21	Female
<35	Asian	21	Female
<35	Asian	21	Male
<35	Asian	21	Male
<35	Asian	21	Female
<35	Asian	21	Male
<35	Asian	22	Male
<35	Asian	22	Female
<35	Asian	22	Female
<35	Asian	22	Male
<35	Asian	22	Female
<35	Asian	22	Female
<35	Asian	22	Male
<35	Asian	22	Male
<35	Asian	22	Male
<35	Asian	22	Male
<35	Asian	22	Female
<35	Asian	23	Female
<35	Asian	23	Male
<35	Asian	23	Male
<35	Asian	23	Female
<35	Asian	23	Male
<35	Asian	23	Male
<35	Asian	23	Female
<35	Asian	24	Female
<35	Asian	24	Female
<35	Asian	24	Female
<35	Asian	24	Female
<35	Asian	24	Male
<35	Asian	24	Male
<35	Asian	24	Male
<35	Asian	25	Female
<35	Asian	25	Male
<35	Asian	25	Male
<35	Asian	25	Male
<35	Asian	25	Female
<35	Asian	25	Female
<35	Asian	26	Male
<35	Asian	26	Male
<35	Asian	26	Male
<35	Asian	26	Male
<35	Asian	26	Female
<35	Asian	26	Female
<35	Asian	26	Female
<35	Asian	26	Female
<35	Asian	26	Female
<35	Asian	26	Female
<35	Asian	26	Male
<35	Asian	26	Male
<35	Asian	27	Female
<35	Asian	27	Female
<35	Asian	27	Female
<35	Asian	27	Female
<35	Asian	27	Male
<35	Asian	27	Male
<35	Asian	27	Male
<35	Asian	27	Male
<35	Asian	27	Female
<35	Asian	27	Male
<35	Asian	28	Male
<35	Asian	28	Male
<35	Asian	28	Female
<35	Asian	29	Female
<35	Asian	29	Female
<35	Asian	29	Male
<35	Asian	29	Female
<35	Asian	30	Male
<35	Asian	30	Female
<35	Asian	31	Male
<35	Asian	31	Female
<35	Asian	32	Male
<35	Asian	32	Female
<35	Asian	33	Female
<35	Asian	33	Female
<35	Asian	34	Female
<35	Asian	34	Male
<35	Asian	34	Male
<35	Asian	34	Male
<35	Asian	34	Female
<35	Asian	35	Female
<35	Asian	35	Female
<35	Asian	35	Female
<35	Asian	35	Female
<35	Asian	35	Female
<35	Asian	36	Female
<35	Asian	36	Female
<35	Asian	37	Female
<35	Asian	37	Female
<35	Asian	39	Female
<35	Asian	39	Male
<35	Asian	39	Male
<35	Asian	39	Male
