# Supplementary material for: Corneal biomechanical cues mediated by PAI-2: the origin of PM2.5-induced corneal disease
Source: EMBO Mol Med. 2025 Dec 1;18(1):120–50. doi: 10.1038/s44321-025-00341-0 (PMC12808792; doi:10.1038/s44321-025-00341-0)
Supplement: Supplementary file 3 — Table EV3 [file 44321_2025_341_MOESM3_ESM.xlsx]

## Sheet: Sheet1
Table EV3. Panel study population characteristics, n=28
Characteristic	mean ± SD or n (%)
Age (years)	46.75±13.97
Gender
Male	13(46.43)
Female	15(53.37)
Inspection items
OSDI	6.71±6.22
Eyesight	1.08±0.36
Tear film break up time (s)	9.30±6.11
Corneal epithelial defect degree	0.64±1.11
Tear secretion (mm)	15.05±7.54
PAI-2 (ng/ml)	7.81±6.39
