# Supplementary material for: Corneal biomechanical cues mediated by PAI-2: the origin of PM2.5-induced corneal disease
Source: EMBO Mol Med. 2025 Dec 1;18(1):120–50. doi: 10.1038/s44321-025-00341-0 (PMC12808792; doi:10.1038/s44321-025-00341-0)
Supplement: Supplementary file 4 — Table EV4 [file 44321_2025_341_MOESM4_ESM.xlsx]

## Sheet: Sheet1
Table EV4. Individual information of subjects in Table EV3 (including age, sex and ethnicity).
Ethnicity	gender	age
Asian	Male	67
Asian	Male	57
Asian	Female	46
Asian	Male	62
Asian	Female	51
Asian	Female	35
Asian	Male	68
Asian	Female	28
Asian	Male	51
Asian	Female	50
Asian	Female	45
Asian	Male	36
Asian	Female	49
Asian	Female	63
Asian	Female	57
Asian	Female	41
Asian	Female	68
Asian	Male	61
Asian	Female	34
Asian	Male	30
Asian	Male	47
Asian	Male	21
Asian	Female	26
Asian	Male	62
Asian	Female	38
Asian	Male	33
Asian	Female	53
Asian	Male	30
