# Supplementary material for: Corneal biomechanical cues mediated by PAI-2: the origin of PM2.5-induced corneal disease
Source: EMBO Mol Med. 2025 Dec 1;18(1):120–50. doi: 10.1038/s44321-025-00341-0 (PMC12808792; doi:10.1038/s44321-025-00341-0)
Supplement: Supplementary file 5 — Table EV5 [file 44321_2025_341_MOESM5_ESM.xlsx]

## Sheet: Sheet2
Table EV5. Summary Statistics of 24h mean individual PM2.5 and its constituents
Variables	Minimum	Maximum	Mean	SD
PM2.5(μg/m3)	24.24	512.42	232.79	159.42
PM2.5 constituents-carbon (μg)
Organic carbon (OC)	32.17	619.66	94.72	120.24
Elemental carbon (EC)	1.298	27.22	10.5	6.98
PM2.5 constituents-other elements (ng)
Beryllium (Be)	0	1.01	0.22	0.25
Aluminium (Al)	167.93	3552.72	1033.99	751.85
Chromium (Cr)	0	126.46	62.2	29.18
Manganese (Mn)	23.81	402.12	128.15	89.5
Nickel (Ni)	6.84	91.53	35.56	23.49
Cuprum (Cu)	15.03	147.99	58.94	30.5
Zinc (Zn)	104.84	1519.6	487.41	374.7
Arsenic (As)	3.33	22.73	9.22	4.39
Selenium (Se)	2.49	24.55	10.97	5.61
Cadmium (Cd)	0.99	33.38	7.14	7.13
Antimony (Sb)	1.75	11.11	5.52	2.11
Hydrargyrum (Hg)	0.09	0.6	0.23	0.11
Titanium (Ti)	0.2	1.31	0.77	0.29
Titanium (Pb)	19.51	165.49	65.06	35.53
