# Supplementary material for: Corneal biomechanical cues mediated by PAI-2: the origin of PM2.5-induced corneal disease
Source: EMBO Mol Med. 2025 Dec 1;18(1):120–50. doi: 10.1038/s44321-025-00341-0 (PMC12808792; doi:10.1038/s44321-025-00341-0)
Supplement: Supplementary file 7 — Source data Fig. 1 [file 44321_2025_341_MOESM7_ESM.zip]

Archive with 48 entries (35 files):
- Figure 1/
- Figure 1/.DS_Store
- __MACOSX/
- __MACOSX/Figure 1/
- __MACOSX/Figure 1/._.DS_Store
- Figure 1/1F/
- Figure 1/1F/Corneal hydration.xls
- __MACOSX/Figure 1/1F/
- __MACOSX/Figure 1/1F/._Corneal hydration.xls
- Figure 1/1B/
- Figure 1/1B/Human corneal biomechanical data from Corvis ST.xls
- __MACOSX/Figure 1/1B/
- __MACOSX/Figure 1/1B/._Human corneal biomechanical data from Corvis ST.xls
- Figure 1/1B/.DS_Store
- __MACOSX/Figure 1/1B/._.DS_Store
- Figure 1/1E/
- Figure 1/1E/Rat corneal photo by AS-OCT_PM 0 day.jpg
- __MACOSX/Figure 1/1E/
- __MACOSX/Figure 1/1E/._Rat corneal photo by AS-OCT_PM 0 day.jpg
- Figure 1/1E/Rat corneal photo by AS-OCT_PM 2 days.jpg
- __MACOSX/Figure 1/1E/._Rat corneal photo by AS-OCT_PM 2 days.jpg
- Figure 1/1E/Rat corneal photo by AS-OCT_PBS 3 weeks.jpg
- __MACOSX/Figure 1/1E/._Rat corneal photo by AS-OCT_PBS 3 weeks.jpg
- Figure 1/1E/Rat corneal photo by AS-OCT_PBS 2 days.jpg
- __MACOSX/Figure 1/1E/._Rat corneal photo by AS-OCT_PBS 2 days.jpg
- Figure 1/1E/Rat corneal thickness from AS-OCT.xls
- __MACOSX/Figure 1/1E/._Rat corneal thickness from AS-OCT.xls
- Figure 1/1E/Rat corneal photo by AS-OCT_PBS 0 day.jpg
- __MACOSX/Figure 1/1E/._Rat corneal photo by AS-OCT_PBS 0 day.jpg
- Figure 1/1E/Rat corneal photo by AS-OCT_PM 3 weeks.jpg
- __MACOSX/Figure 1/1E/._Rat corneal photo by AS-OCT_PM 3 weeks.jpg
- Figure 1/1D/
- Figure 1/1D/Rat corneal photo by slit lamp_PM 0 day.JPG
- Figure 1/1D/.DS_Store
- __MACOSX/Figure 1/1D/
- __MACOSX/Figure 1/1D/._.DS_Store
- Figure 1/1D/Rat corneal photo by slit lamp_PBS 2 days.JPG
- __MACOSX/Figure 1/1D/._Rat corneal photo by slit lamp_PBS 2 days.JPG
- Figure 1/1D/Rat corneal photo by slit lamp_PM 3 weeks.JPG
- Figure 1/1D/Rat corneal photo by slit lamp_PM 2 days.JPG
- Figure 1/1D/Rat corneal photo by slit lamp_PBS 0 day.JPG
- Figure 1/1D/Rat corneal photo by slit lamp_PBS 3 weeks.JPG
- Figure 1/1D/Fluorescein sodium staining grade.xls
- __MACOSX/Figure 1/1D/._Fluorescein sodium staining grade.xls
- Figure 1/1C/
- Figure 1/1C/Daily average PM2.5 concentration.xls
- __MACOSX/Figure 1/1C/
- __MACOSX/Figure 1/1C/._Daily average PM2.5 concentration.xls
