# Supplementary material for: Corneal biomechanical cues mediated by PAI-2: the origin of PM2.5-induced corneal disease
Source: EMBO Mol Med. 2025 Dec 1;18(1):120–50. doi: 10.1038/s44321-025-00341-0 (PMC12808792; doi:10.1038/s44321-025-00341-0)
Supplement: Supplementary file 7 — Source data Fig. 1 [file 44321_2025_341_MOESM7_ESM.zip › Figure 1/1F/Corneal hydration.xls]

## Sheet: Sheet1
Corneal hydration(%)
PBS	PM
78	80.3571
79.1667	82.4561
74.4186	81.25
73.6842	80.3922
80.4878	82.1429
