# Supplementary material for: Corneal biomechanical cues mediated by PAI-2: the origin of PM2.5-induced corneal disease
Source: EMBO Mol Med. 2025 Dec 1;18(1):120–50. doi: 10.1038/s44321-025-00341-0 (PMC12808792; doi:10.1038/s44321-025-00341-0)
Supplement: Supplementary file 7 — Source data Fig. 1 [file 44321_2025_341_MOESM7_ESM.zip › Figure 1/1B/Human corneal biomechanical data from Corvis ST.xls]

## Sheet: Sheet1
SP-A1			DA			DA Ratio			PD			A1V			A2V			K max
PM low	PM high		PM low	PM high		PM low	PM high		PM low	PM high		PM low	PM high		PM low	PM high		PM low	PM high
116.2	87.2		1.02	1.04		4.6	4.9		4.08	5.01		0.15	0.15		-0.25	-0.29		45.7	41.8
99.4	103.9		1.04	1.08		4.7	4.8		4.65	4.36		0.16	0.14		-0.24	-0.26		45.8	45
140.3	78.5		0.96	1.15		4.4	5.5		4.52	4.86		0.13	0.18		-0.26	-0.24		47.6	45.3
128.6	105.4		1	1.12		4.6	4.6		4.49	4.85		0.14	0.17		-0.26	-0.28		46.8	43.6
97	98.4		1	1.07		4.8	5		4.71	4.89		0.16	0.18		-0.23	-0.26		43.5	43.4
100.1	122.2		1	0.97		5	4.7		4.86	4.76		0.16	0.14		-0.23	-0.24		44.5	42.9
113.6	108.6		1.43	1.05		5.4	4.8		4.75	4.94		0.17	0.16		-0.27	-0.25		45.1	43.1
112.9	93.4		1.18	1.08		5.4	4.9		5.03	4.68		0.18	0.17		-0.28	-0.25		45.3	44
78.8	105.8		1.18	0.98		5.3	4.8		5.13	4.29		0.16	0.15		-0.29	-0.24		42.8	44.4
74.4	113.2		1.22	0.93		5.1	4.6		5.25	4.37		0.17	0.13		-0.3	-0.24		43.4	44.8
88	146.6		1.02	0.87		5.2	4.2		4.8	4.37		0.16	0.11		-0.28	-0.23		45.9	43.9
80.5	125.7		1.07	0.99		5.2	4.3		4.85	4.41		0.18	0.13		-0.28	-0.23		45.5	44.1
84.7	108.9		1.12	1.09		4.8	4.9		4.83	4.82		0.16	0.15		-0.29	-0.28		45.3	46.1
91.9	99.9		1.09	1.11		5.1	5		4.9	4.98		0.17	0.17		-0.27	-0.28		44.8	45.5
114.9	98.2		0.91	1.11		4.2	5.4		4.38	4.93		0.12	0.16		-0.24	-0.3		42.6	44.6
96.7	75.6		1.08	1.24		4.4	5.2		4.97	5.24		0.16	0.17		-0.28	-0.32		42.2	41.9
96.7	71.6		1.15	1.2		5.1	5		5.08	5.47		0.16	0.18		-0.32	-0.31		44.1	41.2
99.8	111.4		1.15	0.97		5.1	4.1		5.07	4.62		0.17	0.14		-0.29	-0.23		43.7	43.3
122.6	104.4		0.94	1.03		4.6	4.4		4.54	4.8		0.14	0.15		-0.25	-0.26		45.3	43.1
117.1	105.8		0.95	1.2		4.7	4.5		4.09	5.01		0.14	0.17		-0.25	-0.28		45.8	45.7
117.3	126.9		0.97	0.91		4.4	4.7		4.69	4.59		0.14	0.12		-0.25	-0.25		44.3	43.8
104.1	111.9		0.98	0.93		4.6	4.4		4.76	4.66		0.15	0.13		-0.3	-0.25		44.7	44.1
122.3	128.4		0.92	1.02		4.7	4.3		4.66	4.98		0.11	0.13		-0.26	-0.29		42.5	44
104	136.5		0.96	1.02		4.6	4.2		4.77	4.97		0.13	0.13		-0.24	-0.28		43	42.6
98.4	97.7		1	1.15		5.5	4.8		4.96	5.01		0.17	0.16		-0.3	-0.33		42.7	43.8
103	88.7		1.06	1.18		5.2	5		4.96	5.25		0.15	0.17		-0.27	-0.29		45.3	43.7
108.1	79.2		0.96	1.13		5.4	5		4.72	5.15		0.14	0.18		-0.27	-0.29		44.9	42.5
81.5	107.8		1.15	1.01		5.1	4		5.04	4.47		0.16	0.14		-0.32	-0.26		44.9	43.6
80.5	127		1.13	0.85		5.2	3.9		5.1	4.27		0.17	0.11		-0.31	-0.22		45.1	43.7
87.3	123.8		1.22	0.99		5.6	4.6		5.24	4.58		0.18	0.13		-0.28	-0.22		45.2	43.2
100.4	113.2		1.09	0.93		4.9	4.7		5.08	4.56		0.15	0.13		-0.29	-0.25		44.1	42.9
102.4	95.1		1.05	1.04		4.9	5.1		4.94	4.84		0.16	0.15		-0.28	-0.3		43.8	45.2
113.4	79.8		1.05	1.14		4.4	5		4.93	5.12		0.15	0.17		-0.28	-0.31		42.8	45.2
131.7	115.8		1.02	0.9		4.4	4.2		4.9	4.29		0.15	0.11		-0.27	-0.22		43.2	43.4
104.3	132.4		1.15	0.92		5.2	4.4		5.13	4.59		0.15	0.11		-0.32	-0.27		44.2	43.8
101.7	128.2		1.08	0.88		5.1	4.1		4.97	4.51		0.16	0.1		-0.31	-0.25		45.3	42.8
94.3	112.6		0.96	0.99		4.9	4.6		4.82	4.73		0.14	0.14		-0.22	-0.26		41.6	44.3
105.1	106.7		1.08	1		4.5	4.6		4.78	4.66		0.16	0.15		-0.28	-0.23		45.1	44.2
118.6	116.8		1.01	0.94		4.7	4.1		4.77	4.53		0.16	0.14		-0.25	-0.26		44.9	43.9
115.6	135.1		0.92	0.88		4.5	4.1		4.25	4.26		0.12	0.1		-0.25	-0.22		45.3	43.9
128	112.2		0.9	1.06		4.2	4.5		4.33	4.65		0.11	0.15		-0.24	-0.29		45.5	43.5
83.8	117.8		1.17	1.08		5.1	4.4		5.13	4.94		0.16	0.15		-0.32	-0.25		43.3	43.8
125.8	100.6		1.03	1.07		4.1	4.6		4.55	5.05		0.13	0.16		-0.24	-0.25		46.3	43.5
123.3	105.3		1.06	1.03		4.3	4.4		4.85	4.62		0.14	0.15		-0.3	-0.26		47.1	43.3
119	109.9		1.01	1.01		4.2	4.7		4.86	4.54		0.13	0.14		-0.26	-0.28		44.3	44.8
121.4	121.6		1.01	0.91		4.4	4.6		4.73	4.45		0.13	0.13		-0.27	-0.23		44.6	43.7
124.5	124.6		0.93	0.88		4.3	4.5		3.82	4.3		0.12	0.11		-0.23	-0.25		46.2	44.1
119.4	126		0.9	0.97		4.3	4.8		4.02	4.55		0.13	0.13		-0.23	-0.25		46.4	45.5
87.2	120		1.16	0.98		5.4	4.8		4.77	4.65		0.18	0.14		-0.29	-0.27		46.8	45.3
88.3	115.7		1.18	0.9		5.3	4.4		4.73	4.54		0.16	0.12		-0.26	-0.23		48.1	42.3
125.2	93.6		1.01	1.02		4.3	4.9		4.54	5.14		0.14	0.16		-0.24	-0.29		45	42.2
100.8	113.8		1.09	0.93		4.6	4.7		4.96	4.63		0.16	0.14		-0.28	-0.22		43.8	45.1
94.5	107.3		1.08	0.97		4.7	4.7		4.77	4.69		0.16	0.15		-0.27	-0.25		43.9	45.5
90.7	125.9		1.07	0.96		4.7	4.2		5.14	4.81		0.15	0.1		-0.26	-0.25		43.2	44.3
89	122		1.08	0.92		4.7	4.6		5.08	4.54		0.16	0.11		-0.27	-0.2		42.7	45.1
107.3	113.4		1.04	1.06		4.9	4.2		4.49	5.07		0.16	0.14		-0.26	-0.24		47.2	40.1
95.4	122.1		1.06	0.98		5.1	4.1		4.91	4.73		0.16	0.13		-0.28	-0.24		45.3	41
91.3	131		1.04	0.98		4.7	4.3		4.83	4.69		0.16	0.13		-0.25	-0.25		44.7	42.6
104.1	119.2		1.03	1.06		5.2	4.4		4.65	4.89		0.15	0.15		-0.26	-0.28		45.6	42.4
99	116.3		1.03	0.98		5	4.1		4.75	4.76		0.15	0.14		-0.24	-0.26		45.5	43
103.8	111.6		0.87	1.03		4.3	4.2		4.34	4.93		0.12	0.15		-0.2	-0.27		46.3	43.3
118.5	135.1		0.84	0.8		4.7	4.3		4.44	4.26		0.11	0.1		-0.25	-0.21		43.8	43.2
106.8	128.2		1.22	0.81		4.8	4.2		5.11	4.38		0.13	0.13		-0.3	-0.23		45.5	43.1
107.8	105.7		1.14	0.94		5.1	4.5		4.9	4.66		0.17	0.13		-0.29	-0.25		45.4	42
120.6	100.4		1.04	0.96		4.5	4.8		4.93	4.65		0.15	0.14		-0.27	-0.24		43.8	42.4
108	123.6		1.02	0.94		4.5	4.3		4.9	4.35		0.15	0.11		-0.28	-0.24		43.9	43.3
115.1	117.6		1.04	1		4.3	3.9		4.72	4.59		0.14	0.14		-0.25	-0.24		47.2	43.5
110.9	100.9		1	1		4.5	5.1		4.72	4.75		0.15	0.16		-0.25	-0.24		44.9	44.7
130.7	94		0.8	1.14		4	5.1		4.75	5.05		0.11	0.18		-0.25	-0.29		43.2	44.8
126.7	97.2		0.95	1.19		4.3	4.7		4.86	5.18		0.14	0.16		-0.27	-0.33		43.4	43.9
99.4	99.9		1.01	1.17		4.7	4.5		4.51	4.73		0.13	0.18		-0.24	-0.27		43.2	44.1
104.7	127.3		0.94	1.02		4.6	4.4		4.66	4.79		0.13	0.14		-0.22	-0.26		43.6	43.3
117	113.3		1.01	1		4.7	4.2		4.91	4.8		0.13	0.15		-0.23	-0.25		43.7	43.1
117.8	122.8		0.94	1.05		4.4	4.7		4.65	4.91		0.11	0.14		-0.29	-0.27		43.6	43.9
91.5	117.3		1.1	0.99		4.5	4.6		5.07	4.78		0.17	0.13		-0.27	-0.24		42.3	43.5
96.1	107.8		1.13	1.08		4.7	5.1		5.21	4.48		0.16	0.15		-0.28	-0.25		42.4	46.5
133.4	114.2		1.07	0.98		4.1	5.2		4.79	4.79		0.13	0.15		-0.28	-0.29		44.9	46.8
131.7	93.3		0.96	1.09		4.1	5.1		4.71	5.03		0.13	0.16		-0.28	-0.3		45.1	44.5
94.2	104.1		1.01	1.08		4.8	4.9		5.05	4.89		0.16	0.17		-0.29	-0.22		42.6	44.3
92.4	98.7		1.13	1.09		4.7	5.3		4.97	4.82		0.16	0.16		-0.24	-0.25		42.5	43.8
123.8	114.8		1.02	1.06		4.4	4.5		4.86	4.93		0.14	0.15		-0.23	-0.29		42.8	43.9
132.2	98.7		1.02	1.05		4.4	4.9		4.94	4.69		0.16	0.16		-0.24	-0.24		42.8	44.9
83	129		1.14	0.89		5	4.2		5.07	4.18		0.17	0.1		-0.29	-0.18		45.2	46
103.6	121.8		0.9	0.91		4.6	4.3		4.68	4.51		0.14	0.13		-0.27	-0.25		44.8	45.5
99	121.2		1.03	0.92		4.8	4.4		4.76	4.54		0.16	0.12		-0.27	-0.27		45	45.7
119.5	118.6		1.03	0.93		4.5	4.2		4.98	4.47		0.13	0.12		-0.3	-0.26		43.2	45.5
105.9	99.5		0.98	1.05		5.1	5.2		4.87	4.9		0.15	0.16		-0.25	-0.28		42.8	44.9
98.3	95.2		0.98	1.19		4.8	4.8		4.91	5.13		0.16	0.17		-0.28	-0.31		42.8	44.3
94.4	108.2		1.03	1.04		4.9	4.6		4.97	4.89		0.15	0.15		-0.29	-0.29		44.7	44.9
80.5	131		1.15	0.98		5	4.3		5.15	4.69		0.17	0.13		-0.28	-0.25		46.4	42.6
108.6	119.2		1.23	1.06		4.5	4.4		5.22	4.89		0.16	0.15		-0.3	-0.28		42.8	42.4
104.5	80		1.14	1.26		4.6	5		5.31	4.97		0.16	0.17		-0.31	-0.28		42.6	45.4
119.2	86.6		0.9	1.1		3.7	4.8		4.47	4.84		0.12	0.15		-0.26	-0.3		46.7	46.5
128.5	116.3		0.93	0.98		3.9	4.1		4.38	4.76		0.13	0.14		-0.26	-0.26		47.3	43
102.9	111.6		1.08	1.03		4.6	4.2		5.03	4.93		0.17	0.15		-0.25	-0.27		43	43.3
117.8	91.3		1	1.16		4.5	4.9		4.87	5.32		0.15	0.17		-0.25	-0.3		43.2	44.6
89.2	82.5		1.06	1.15		5	5		4.91	5.24		0.17	0.17		-0.22	-0.31		43.5	43.2
105.9	135.1		1	0.8		4.7	4.3		4.87	4.26		0.16	0.1		-0.25	-0.21		43.7	43.2
88.5	128.2		1.11	0.81		5	4.2		5.03	4.38		0.16	0.13		-0.3	-0.23		42.4	43.1
120.6	105.7		0.91	0.94		4.5	4.5		4.34	4.66		0.12	0.13		-0.24	-0.25		47.1	42
118.4	100.4		0.9	0.96		4.7	4.8		4.47	4.65		0.13	0.14		-0.23	-0.24		46.9	42.4
78.8	129		1.17	1		5.1	4.5		5.03	4.8		0.19	0.12		-0.3	-0.27		45.5	43.3
78.5	116.2		1.12	1.05		5.3	4.8		4.91	4.93		0.18	0.15		-0.29	-0.3		45.6	43.8
93	81.8		1.06	1.29		4.6	5.6		5.06	5.42		0.16	0.18		-0.29	-0.34		42.3	43.4
94.1	124.7		1.06	0.89		4.6	4.2		5.06	4.42		0.16	0.11		-0.29	-0.21		42.2	43.9
	151.2			0.76			3.9			3.98			0.11			-0.17			43.6
	108.9			0.92			4.8			4.72			0.12			-0.26			45.3
	119.1			1.05			4.3			4.59			0.14			-0.24			45.1
	125.3			0.97			4.4			4.35			0.12			-0.21			45
	123.6			0.94			4.3			4.35			0.11			-0.24			43.3
	117.6			1			3.9			4.59			0.14			-0.24			43.5
	100.9			1			5.1			4.75			0.16			-0.24			44.7
	94			1.14			5.1			5.05			0.18			-0.29			44.8
