# Supplementary material for: Corneal biomechanical cues mediated by PAI-2: the origin of PM2.5-induced corneal disease
Source: EMBO Mol Med. 2025 Dec 1;18(1):120–50. doi: 10.1038/s44321-025-00341-0 (PMC12808792; doi:10.1038/s44321-025-00341-0)
Supplement: Supplementary file 7 — Source data Fig. 1 [file 44321_2025_341_MOESM7_ESM.zip › Figure 1/1E/Rat corneal thickness from AS-OCT.xls]

## Sheet: Sheet1
	Rat corneal thickness (mm)
	PBS					PM
0 day	0.18	0.176667	0.203333	0.196667	0.186667	0.213333	0.19	0.2	0.2	0.173333
2 days	0.182	0.181	0.186	0.181	0.173	0.202	0.206	0.186	0.232	0.23
3 weeks	0.196667	0.21	0.21	0.293333	0.26	0.183333	0.19	0.186667	0.176667	0.203333
