# Supplementary material for: Corneal biomechanical cues mediated by PAI-2: the origin of PM2.5-induced corneal disease
Source: EMBO Mol Med. 2025 Dec 1;18(1):120–50. doi: 10.1038/s44321-025-00341-0 (PMC12808792; doi:10.1038/s44321-025-00341-0)
Supplement: Supplementary file 7 — Source data Fig. 1 [file 44321_2025_341_MOESM7_ESM.zip › Figure 1/1D/Fluorescein sodium staining grade.xls]

## Sheet: Sheet1
	Fluorescein sodium staining grade
	PBS					PM
0 day	0	1	0	1	0	0	0	0	1	0
2 days	1	0	0	1	1	1	1	1	0	1
3 weeks	0	1	1	1	0	3	2	2	3	3
