# Supplementary material for: Corneal biomechanical cues mediated by PAI-2: the origin of PM2.5-induced corneal disease
Source: EMBO Mol Med. 2025 Dec 1;18(1):120–50. doi: 10.1038/s44321-025-00341-0 (PMC12808792; doi:10.1038/s44321-025-00341-0)
Supplement: Supplementary file 7 — Source data Fig. 1 [file 44321_2025_341_MOESM7_ESM.zip › Figure 1/1C/Daily average PM2.5 concentration.xls]

## Sheet: Sheet1
Date	PM2.5 concentration(μg/m3)
2021-12-15	54.6667
2021-12-16	56.6667
2021-12-17	37
2021-12-18	25.6667
2021-12-19	35.3333
2021-12-20	49.3333
2021-12-21	45.3333
2021-12-22	72
2021-12-23	59.6667
2021-12-24	31.3333
2021-12-25	18.3333
2021-12-26	24.6667
2021-12-27	29.6667
2021-12-28	41.3333
2021-12-29	43.3333
2021-12-30	51.3333
2021-12-31	64.6667
2022-01-01	57.3333
2022-01-02	83
2022-01-03	123
2022-01-04	98.3333
2022-01-05	48.6667
2022-01-06	18.3333
2022-01-07	48.6667
2022-01-08	40.3333
2022-01-09	53
2022-01-10	64.6667
2022-01-11	53.6667
2022-01-12	58
2022-01-13	90
2022-01-14	64
2022-01-15	72
2022-01-16	98.3333
2022-01-17	53.3333
2022-01-18	37.6667
2022-01-19	66.6667
2022-01-20	51
2022-01-21	16.3333
2022-01-22	20.3333
2022-01-23	11.3333
2022-01-24	38.6667
2022-01-25	93.6667
2022-01-26	55.6667
2022-01-27	20.6667
2022-01-28	20.6667
2022-01-29	21
2022-01-30	41
2022-01-31	56
2022-02-01	122
2022-02-02	37.3333
2022-02-03	32
2022-02-04	33.3333
2022-02-05	50
2022-02-06	31
2022-02-07	23.3333
2022-02-08	28
2022-02-09	32.3333
2022-02-10	35.3333
2022-02-11	35.6667
2022-02-12	39.3333
2022-02-13	55.3333
2022-02-14	53
2022-02-15	62
2022-02-16	38.6667
2022-02-17	26.6667
2022-02-18	27
2022-02-19	31.6667
2022-02-20	28.3333
2022-02-21	33.3333
2022-02-22	42.3333
2022-02-23	40
2022-02-24	42
2022-02-25	37.3333
2022-02-26	38
2022-02-27	59.3333
2022-02-28	50
2022-03-01	76
2022-03-02	93.6667
2022-03-03	68.6667
2022-03-04	40.3333
2022-03-05	37.3333
2022-03-06	18.3333
2022-03-07	22.6667
2022-03-08	25
