# Supplementary material for: Corneal biomechanical cues mediated by PAI-2: the origin of PM2.5-induced corneal disease
Source: EMBO Mol Med. 2025 Dec 1;18(1):120–50. doi: 10.1038/s44321-025-00341-0 (PMC12808792; doi:10.1038/s44321-025-00341-0)
Supplement: Supplementary file 8 — Source data Fig. 2 [file 44321_2025_341_MOESM8_ESM.zip]

Archive with 57 entries (44 files):
- Figure 2/
- Figure 2/.DS_Store
- __MACOSX/
- __MACOSX/Figure 2/
- __MACOSX/Figure 2/._.DS_Store
- Figure 2/2A/
- Figure 2/2A/.DS_Store
- __MACOSX/Figure 2/2A/
- __MACOSX/Figure 2/2A/._.DS_Store
- Figure 2/2A/Immunofluorescence_0h merge.tif
- __MACOSX/Figure 2/2A/._Immunofluorescence_0h merge.tif
- Figure 2/2A/Immunofluorescence_24h merge.tif
- __MACOSX/Figure 2/2A/._Immunofluorescence_24h merge.tif
- Figure 2/2A/Immunofluorescence_1h p-myosin IIa.tif
- __MACOSX/Figure 2/2A/._Immunofluorescence_1h p-myosin IIa.tif
- Figure 2/2A/Immunofluorescence_1h merge.tif
- __MACOSX/Figure 2/2A/._Immunofluorescence_1h merge.tif
- Figure 2/2A/Immunofluorescence_12h p-myosin IIa.tif
- __MACOSX/Figure 2/2A/._Immunofluorescence_12h p-myosin IIa.tif
- Figure 2/2A/Immunofluorescence_0h p-myosin IIa.tif
- __MACOSX/Figure 2/2A/._Immunofluorescence_0h p-myosin IIa.tif
- Figure 2/2A/Immunofluorescence_6h p-myosin IIa.tif
- __MACOSX/Figure 2/2A/._Immunofluorescence_6h p-myosin IIa.tif
- Figure 2/2A/Immunofluorescence_12h merge.tif
- __MACOSX/Figure 2/2A/._Immunofluorescence_12h merge.tif
- Figure 2/2A/Immunofluorescence_3h merge.tif
- __MACOSX/Figure 2/2A/._Immunofluorescence_3h merge.tif
- Figure 2/2A/Relative fluorescence intensity of p-myosin IIa.xls
- __MACOSX/Figure 2/2A/._Relative fluorescence intensity of p-myosin IIa.xls
- Figure 2/2A/Immunofluorescence_3h p-myosin IIa.tif
- __MACOSX/Figure 2/2A/._Immunofluorescence_3h p-myosin IIa.tif
- Figure 2/2A/Immunofluorescence_6h merge.tif
- __MACOSX/Figure 2/2A/._Immunofluorescence_6h merge.tif
- Figure 2/2A/Immunofluorescence_24h p-myosin IIa.tif
- __MACOSX/Figure 2/2A/._Immunofluorescence_24h p-myosin IIa.tif
- Figure 2/2C/
- Figure 2/2C/.DS_Store
- __MACOSX/Figure 2/2C/
- __MACOSX/Figure 2/2C/._.DS_Store
- Figure 2/2C/Cellular stiffness by AFM.xls
- __MACOSX/Figure 2/2C/._Cellular stiffness by AFM.xls
- Figure 2/2D/
- Figure 2/2D/Cellular viability by CCK8.xls
- __MACOSX/Figure 2/2D/
- __MACOSX/Figure 2/2D/._Cellular viability by CCK8.xls
- Figure 2/2E/
- Figure 2/2E/Impression cytology_PBS.tif
- __MACOSX/Figure 2/2E/
- __MACOSX/Figure 2/2E/._Impression cytology_PBS.tif
- Figure 2/2E/Impression cytology_PM.tif
- __MACOSX/Figure 2/2E/._Impression cytology_PM.tif
- Figure 2/2E/Rat corneal epithelial cell  circularity by impression cytology.xls
- __MACOSX/Figure 2/2E/._Rat corneal epithelial cell  circularity by impression cytology.xls
- Figure 2/2B/
- Figure 2/2B/Cellular tensile stress by TFM.xls
- __MACOSX/Figure 2/2B/
- __MACOSX/Figure 2/2B/._Cellular tensile stress by TFM.xls
