# Supplementary material for: Corneal biomechanical cues mediated by PAI-2: the origin of PM2.5-induced corneal disease
Source: EMBO Mol Med. 2025 Dec 1;18(1):120–50. doi: 10.1038/s44321-025-00341-0 (PMC12808792; doi:10.1038/s44321-025-00341-0)
Supplement: Supplementary file 8 — Source data Fig. 2 [file 44321_2025_341_MOESM8_ESM.zip › Figure 2/2A/Relative fluorescence intensity of p-myosin IIa.xls]

## Sheet: Sheet1
	Relative fluorescence intensity
	biological replicate 1	biological replicate 2	biological replicate 3
0h	1.03834	0.953256	1.19328
1h	1.96218	1.56092	1.79517
3h	1.46324	1.46113	1.79464
6h	1.80095	1.51366	1.76418
12h	0.97584	0.880777	0.961134
24h	0.993172	0.863445	1.0667
