# Supplementary material for: Corneal biomechanical cues mediated by PAI-2: the origin of PM2.5-induced corneal disease
Source: EMBO Mol Med. 2025 Dec 1;18(1):120–50. doi: 10.1038/s44321-025-00341-0 (PMC12808792; doi:10.1038/s44321-025-00341-0)
Supplement: Supplementary file 8 — Source data Fig. 2 [file 44321_2025_341_MOESM8_ESM.zip › Figure 2/2C/Cellular stiffness by AFM.xls]

## Sheet: Sheet1
Cellular stiffness(kPa)
Con	PM
2.8	9.8
1.7	8.7
1.6	6.5
1.5	5.5
1.4	6
3.5	4
1.6	3.3
1.5	2.5
