# Supplementary material for: Corneal biomechanical cues mediated by PAI-2: the origin of PM2.5-induced corneal disease
Source: EMBO Mol Med. 2025 Dec 1;18(1):120–50. doi: 10.1038/s44321-025-00341-0 (PMC12808792; doi:10.1038/s44321-025-00341-0)
Supplement: Supplementary file 8 — Source data Fig. 2 [file 44321_2025_341_MOESM8_ESM.zip › Figure 2/2D/Cellular viability by CCK8.xls]

## Sheet: Sheet1
	Cellular viability
	Con	PM2.5	PM2.5+RI	PM2.5+Blebb
Biological replicate 1	1	0.810649	0.972003	0.950353
Biological replicate 2	1	0.858604	1.02166	1.02627
Biological replicate 3	1	0.841678	0.986179	1.00332
