# Supplementary material for: Corneal biomechanical cues mediated by PAI-2: the origin of PM2.5-induced corneal disease
Source: EMBO Mol Med. 2025 Dec 1;18(1):120–50. doi: 10.1038/s44321-025-00341-0 (PMC12808792; doi:10.1038/s44321-025-00341-0)
Supplement: Supplementary file 8 — Source data Fig. 2 [file 44321_2025_341_MOESM8_ESM.zip › Figure 2/2E/Rat corneal epithelial cell circularity by impression cytology.xls]

## Sheet: Sheet1
Rat corneal epithelial cell circularity
PBS	PM
0.838434	0.875387
0.828483	0.872362
0.840704	0.888252
0.820214	0.846825
0.814408	0.842795
	0.872589
	0.824632
	0.867001
	0.868391
