# Supplementary material for: Corneal biomechanical cues mediated by PAI-2: the origin of PM2.5-induced corneal disease
Source: EMBO Mol Med. 2025 Dec 1;18(1):120–50. doi: 10.1038/s44321-025-00341-0 (PMC12808792; doi:10.1038/s44321-025-00341-0)
Supplement: Supplementary file 8 — Source data Fig. 2 [file 44321_2025_341_MOESM8_ESM.zip › Figure 2/2B/Cellular tensile stress by TFM.xls]

## Sheet: Sheet1
Cellular tensile stress(Pa)
Con	PM	PM+blebb
152.742	240.441	134.164
153.808	193.373	109.882
163.625	245.601	51.0098
229.438	237.508	62.9682
174.943	186.067	81.2712
142.046	220.327	138.058
217.846	162.61	50.9215
226.636	168.467	145.055
143.171	273.827	123.491
124.234	225.639	325.676
104.547	155.129	130.874
166.508	190.518	144.586
157.204	191.846	231.019
187.043	271.621	135.34
171.563	307.976	51.4781
94.3716	267.854	107.898
165.315	111.611	72.7324
125.543	123	19.4165
119.854	116.039	71.0633
230.705	115.953	268.812
198.962	119.821	253.6
236.546	148.93	82.6075
227.002	135.624	294.328
183.848	114.612	135.148
83.1925	102.65	76.3806
190.158	130.614
90.5207	154.146
70.214	133.417
213.581	152.971
148.519	161.617
156.707	378.811
177.088	203.961
103.078
169.499
82.4621
246.662
147.299
120
116.349
99.7647
