# Supplementary material for: Corneal biomechanical cues mediated by PAI-2: the origin of PM2.5-induced corneal disease
Source: EMBO Mol Med. 2025 Dec 1;18(1):120–50. doi: 10.1038/s44321-025-00341-0 (PMC12808792; doi:10.1038/s44321-025-00341-0)
Supplement: Supplementary file 9 — Source data Fig. 3 [file 44321_2025_341_MOESM9_ESM.zip]

Archive with 33 entries (22 files):
- Figure 3/
- Figure 3/3B/
- Figure 3/3B/mRNA fold change of PAI-2 in rat cornea by qPCR.xls
- __MACOSX/
- __MACOSX/Figure 3/
- __MACOSX/Figure 3/3B/
- __MACOSX/Figure 3/3B/._mRNA fold change of PAI-2 in rat cornea by qPCR.xls
- Figure 3/3C/
- Figure 3/3C/WB GAPDH.jpg
- __MACOSX/Figure 3/3C/
- __MACOSX/Figure 3/3C/._WB GAPDH.jpg
- Figure 3/3C/WB PAI-2.jpg
- __MACOSX/Figure 3/3C/._WB PAI-2.jpg
- Figure 3/3C/Relative expression level of PAI-2 by western blot.xls
- __MACOSX/Figure 3/3C/._Relative expression level of PAI-2 by western blot.xls
- Figure 3/3D/
- Figure 3/3D/Cellular viability by CCK8.xls
- __MACOSX/Figure 3/3D/
- __MACOSX/Figure 3/3D/._Cellular viability by CCK8.xls
- Figure 3/.DS_Store
- __MACOSX/Figure 3/._.DS_Store
- Figure 3/3A/
- Figure 3/3A/Immunofluorescence_PM PAI-2.tif
- __MACOSX/Figure 3/3A/
- __MACOSX/Figure 3/3A/._Immunofluorescence_PM PAI-2.tif
- Figure 3/3A/Fluorescence intensity of PAI-2 by IF.xls
- __MACOSX/Figure 3/3A/._Fluorescence intensity of PAI-2 by IF.xls
- Figure 3/3A/Immunofluorescence_PBS PAI-2.tif
- __MACOSX/Figure 3/3A/._Immunofluorescence_PBS PAI-2.tif
- Figure 3/3A/Immunofluorescence_PBS merge.tif
- __MACOSX/Figure 3/3A/._Immunofluorescence_PBS merge.tif
- Figure 3/3A/Immunofluorescence_PM merge.tif
- __MACOSX/Figure 3/3A/._Immunofluorescence_PM merge.tif
