# Supplementary material for: Corneal biomechanical cues mediated by PAI-2: the origin of PM2.5-induced corneal disease
Source: EMBO Mol Med. 2025 Dec 1;18(1):120–50. doi: 10.1038/s44321-025-00341-0 (PMC12808792; doi:10.1038/s44321-025-00341-0)
Supplement: Supplementary file 9 — Source data Fig. 3 [file 44321_2025_341_MOESM9_ESM.zip › Figure 3/3B/mRNA fold change of PAI-2 in rat cornea by qPCR.xls]

## Sheet: Sheet1
mRNA fold change of PAI-2 in rat cornea
PBS	PM
1.00003	12.5874
0.934789	2.84879
0.442058	5.9375
4.18036	6.04111
1.95069	6.89616
0.70845	2.24277
