# Supplementary material for: Corneal biomechanical cues mediated by PAI-2: the origin of PM2.5-induced corneal disease
Source: EMBO Mol Med. 2025 Dec 1;18(1):120–50. doi: 10.1038/s44321-025-00341-0 (PMC12808792; doi:10.1038/s44321-025-00341-0)
Supplement: Supplementary file 9 — Source data Fig. 3 [file 44321_2025_341_MOESM9_ESM.zip › Figure 3/3C/Relative expression level of PAI-2 by western blot.xls]

## Sheet: Sheet1
	PAI-2/GAPDH
	Control	PM
Biological replicate 1	0.451065	0.683857
Biological replicate 2	0.498821	0.665769
Biological replicate 3	0.627793	0.765128
