# Supplementary material for: Corneal biomechanical cues mediated by PAI-2: the origin of PM2.5-induced corneal disease
Source: EMBO Mol Med. 2025 Dec 1;18(1):120–50. doi: 10.1038/s44321-025-00341-0 (PMC12808792; doi:10.1038/s44321-025-00341-0)
Supplement: Supplementary file 9 — Source data Fig. 3 [file 44321_2025_341_MOESM9_ESM.zip › Figure 3/3D/Cellular viability by CCK8.xls]

## Sheet: Sheet1
	Cellular viability
	NC Control	NC+PM	KO Control	KO+PM
Biological replicate 1	1	0.775994	0.977003	0.926365
Biological replicate 2	1	0.859701	1.02905	0.971594
Biological replicate 3	1	0.878726	0.953935	0.941467
