# Supplementary material for: Corneal biomechanical cues mediated by PAI-2: the origin of PM2.5-induced corneal disease
Source: EMBO Mol Med. 2025 Dec 1;18(1):120–50. doi: 10.1038/s44321-025-00341-0 (PMC12808792; doi:10.1038/s44321-025-00341-0)
Supplement: Supplementary file 9 — Source data Fig. 3 [file 44321_2025_341_MOESM9_ESM.zip › Figure 3/3A/Fluorescence intensity of PAI-2 by IF.xls]

## Sheet: Sheet1
Fluorescence intensity of PAI-2
PBS	PM
18.14	26.42
18.44	27.865
17.94	23.45
18.7	26.705
