# Supplementary material for: Corneal biomechanical cues mediated by PAI-2: the origin of PM2.5-induced corneal disease
Source: EMBO Mol Med. 2025 Dec 1;18(1):120–50. doi: 10.1038/s44321-025-00341-0 (PMC12808792; doi:10.1038/s44321-025-00341-0)
Supplement: Supplementary file 10 — Source data Fig. 4 [file 44321_2025_341_MOESM10_ESM.zip]

Archive with 81 entries (66 files):
- Figure 4/
- Figure 4/.DS_Store
- __MACOSX/
- __MACOSX/Figure 4/
- __MACOSX/Figure 4/._.DS_Store
- Figure 4/4E/
- Figure 4/4E/.DS_Store
- __MACOSX/Figure 4/4E/
- __MACOSX/Figure 4/4E/._.DS_Store
- Figure 4/4E/Immunofluorescence_PBS merge.tif
- __MACOSX/Figure 4/4E/._Immunofluorescence_PBS merge.tif
- Figure 4/4E/Immunofluorescence_PM F-actin.tif
- __MACOSX/Figure 4/4E/._Immunofluorescence_PM F-actin.tif
- Figure 4/4E/Immunofluorescence_PBS F-actin.tif
- __MACOSX/Figure 4/4E/._Immunofluorescence_PBS F-actin.tif
- Figure 4/4E/Immunofluorescence_PM merge.tif
- __MACOSX/Figure 4/4E/._Immunofluorescence_PM merge.tif
- Figure 4/4E/Fluorescence intensity of F-actin by IF.xls
- __MACOSX/Figure 4/4E/._Fluorescence intensity of F-actin by IF.xls
- Figure 4/4B/
- Figure 4/4B/Relative fluorescence intenisty of p-myosin IIa by IF.xls
- __MACOSX/Figure 4/4B/
- __MACOSX/Figure 4/4B/._Relative fluorescence intenisty of p-myosin IIa by IF.xls
- Figure 4/4C/
- Figure 4/4C/Cellular tensile stress by TFM.xls
- __MACOSX/Figure 4/4C/
- __MACOSX/Figure 4/4C/._Cellular tensile stress by TFM.xls
- Figure 4/4D/
- Figure 4/4D/Cellular stiffness by AFM.xls
- __MACOSX/Figure 4/4D/
- __MACOSX/Figure 4/4D/._Cellular stiffness by AFM.xls
- Figure 4/4F-4H/
- Figure 4/4F-4H/Immunofluorescence_NC merge.tif
- __MACOSX/Figure 4/4F-4H/
- __MACOSX/Figure 4/4F-4H/._Immunofluorescence_NC merge.tif
- Figure 4/4F-4H/Immunofluorescence_KO+PM+Jasp F-actin.tif
- __MACOSX/Figure 4/4F-4H/._Immunofluorescence_KO+PM+Jasp F-actin.tif
- Figure 4/4F-4H/Immunofluorescence_NC+PM F-actin.tif
- __MACOSX/Figure 4/4F-4H/._Immunofluorescence_NC+PM F-actin.tif
- Figure 4/4F-4H/Immunofluorescence_KO+PM+CytoD merge.tif
- __MACOSX/Figure 4/4F-4H/._Immunofluorescence_KO+PM+CytoD merge.tif
- Figure 4/4F-4H/Immunofluorescence_NC+PM merge.tif
- __MACOSX/Figure 4/4F-4H/._Immunofluorescence_NC+PM merge.tif
- Figure 4/4F-4H/Immunofluorescence_KO merge.tif
- __MACOSX/Figure 4/4F-4H/._Immunofluorescence_KO merge.tif
- Figure 4/4F-4H/Immunofluorescence_KO+PM+CytoD F-actin.tif
- __MACOSX/Figure 4/4F-4H/._Immunofluorescence_KO+PM+CytoD F-actin.tif
- Figure 4/4F-4H/Immunofluorescence_NC F-actin.tif
- __MACOSX/Figure 4/4F-4H/._Immunofluorescence_NC F-actin.tif
- Figure 4/4F-4H/Immunofluorescence_KO+PM F-actin.tif
- __MACOSX/Figure 4/4F-4H/._Immunofluorescence_KO+PM F-actin.tif
- Figure 4/4F-4H/F-actin fiber density by IF.xls
- __MACOSX/Figure 4/4F-4H/._F-actin fiber density by IF.xls
- Figure 4/4F-4H/Immunofluorescence_KO F-actin.tif
- __MACOSX/Figure 4/4F-4H/._Immunofluorescence_KO F-actin.tif
- Figure 4/4F-4H/Percentage of perinuclear actin ring by IF.xls
- __MACOSX/Figure 4/4F-4H/._Percentage of perinuclear actin ring by IF.xls
- Figure 4/4F-4H/Immunofluorescence_NC+PM+Blebb merge.tif
- __MACOSX/Figure 4/4F-4H/._Immunofluorescence_NC+PM+Blebb merge.tif
- Figure 4/4F-4H/Immunofluorescence_NC+PM+RI merge.tif
- __MACOSX/Figure 4/4F-4H/._Immunofluorescence_NC+PM+RI merge.tif
- Figure 4/4F-4H/Immunofluorescence_NC+PM+Blebb F-actin.tif
- __MACOSX/Figure 4/4F-4H/._Immunofluorescence_NC+PM+Blebb F-actin.tif
- Figure 4/4F-4H/Immunofluorescence_KO+PM+Jasp merge.tif
- __MACOSX/Figure 4/4F-4H/._Immunofluorescence_KO+PM+Jasp merge.tif
- Figure 4/4F-4H/Immunofluorescence_KO+PM merge.tif
- __MACOSX/Figure 4/4F-4H/._Immunofluorescence_KO+PM merge.tif
- Figure 4/4F-4H/Immunofluorescence_NC+PM+RI F-actin.tif
- __MACOSX/Figure 4/4F-4H/._Immunofluorescence_NC+PM+RI F-actin.tif
- Figure 4/4A/
- Figure 4/4A/Immunofluorescence_NC merge.tif
- __MACOSX/Figure 4/4A/
- __MACOSX/Figure 4/4A/._Immunofluorescence_NC merge.tif
- Figure 4/4A/Relative fluorescence intenisty of p-myosin IIa by IF.xls
- __MACOSX/Figure 4/4A/._Relative fluorescence intenisty of p-myosin IIa by IF.xls
- Figure 4/4A/Immunofluorescence_KO p-myosin IIa.tif
- __MACOSX/Figure 4/4A/._Immunofluorescence_KO p-myosin IIa.tif
- Figure 4/4A/Immunofluorescence_KO merge.tif
- __MACOSX/Figure 4/4A/._Immunofluorescence_KO merge.tif
- Figure 4/4A/Immunofluorescence_NC p-myosin IIa.tif
- __MACOSX/Figure 4/4A/._Immunofluorescence_NC p-myosin IIa.tif
