# Supplementary material for: Corneal biomechanical cues mediated by PAI-2: the origin of PM2.5-induced corneal disease
Source: EMBO Mol Med. 2025 Dec 1;18(1):120–50. doi: 10.1038/s44321-025-00341-0 (PMC12808792; doi:10.1038/s44321-025-00341-0)
Supplement: Supplementary file 10 — Source data Fig. 4 [file 44321_2025_341_MOESM10_ESM.zip › Figure 4/4E/Fluorescence intensity of F-actin by IF.xls]

## Sheet: Sheet1
Fluorescence intensity
PBS	PM
23.64	40.34
23.52	32.51
23.54	28.49
24.59	25.8
30.42	32.16
