# Supplementary material for: Corneal biomechanical cues mediated by PAI-2: the origin of PM2.5-induced corneal disease
Source: EMBO Mol Med. 2025 Dec 1;18(1):120–50. doi: 10.1038/s44321-025-00341-0 (PMC12808792; doi:10.1038/s44321-025-00341-0)
Supplement: Supplementary file 10 — Source data Fig. 4 [file 44321_2025_341_MOESM10_ESM.zip › Figure 4/4B/Relative fluorescence intenisty of p-myosin IIa by IF.xls]

## Sheet: Sheet1
	Relative fluorescence intenisty
	OENC						OE
Time (hr)	0	1	3	6	12	24	0	1	3	6	12	24
Biological replicate 1	1.03834	1.85399	1.46324	1.80095	0.97584	0.993172	1.0459	2.26638	2.14625	2.17632	1.2773	1.06394
Biological replicate 2	0.953256	1.55987	1.46113	1.51366	0.880777	0.863445	0.984805	2.03466	1.96914	2.00538	1.1051	1.01994
Biological replicate 3	1.19328	1.93697	1.79464	1.76418	0.961134	1.0667	0.971827	2.1051	2.00047	2.10636	1.42134	0.98987
