# Supplementary material for: Corneal biomechanical cues mediated by PAI-2: the origin of PM2.5-induced corneal disease
Source: EMBO Mol Med. 2025 Dec 1;18(1):120–50. doi: 10.1038/s44321-025-00341-0 (PMC12808792; doi:10.1038/s44321-025-00341-0)
Supplement: Supplementary file 10 — Source data Fig. 4 [file 44321_2025_341_MOESM10_ESM.zip › Figure 4/4C/Cellular tensile stress by TFM.xls]

## Sheet: Sheet3
	Cellular tensile stress (Pa)
	NC	NC+PM	KO	KO+PM
	166.76	118.96	139.48	160.48
	163.04	192.96	368.4	191.32
	134.16	239.92	87.16	279.52
	216.64	181.6	215.32	212.8
	129.32	191.96	113.36	138.6
	189.28	433	135.52	286
	243.28	401.8	104.96	262.04
	167.6	317.12	138.2	174.2
	208.32	166.48	133.68	163.8
	218.24	299.32	259.64	130.6
	185.6	196.4	285	236.4
	111.72	305.8	326.28	203.36
	163.32	181.08	102.92	173.16
	275.32	287.4	120.12	113.88
	203	279.72	163.32	139.88
	156.08	224.72	180.88	241.04
	274.88	175.72	311.72	246.6
	143.16	155.12	170.64	162.48
	227.64	167.76	184	177.44
	154.48	339.44	152.8	190.88
	174.04	297.28	144.76	208.48
	171.4	305	124.64	287.88
	253.28	247.04	333.96	221.28
	204.28	285.08	125.56	218.36
	324.32	269.32	180.12	169.72
	294.44	159.24		222.76
	82.44	174.24		266.6
	230.44	145.28		187.6
	146.24	184.12		124.76
	107	304.48		172.36
	190.44	194.2		208.16
	164.08	247.24		148.6
		254.16		162.96
		337.44		190.24
		120.44
		145.24
		165.76
		131.2
