# Supplementary material for: Corneal biomechanical cues mediated by PAI-2: the origin of PM2.5-induced corneal disease
Source: EMBO Mol Med. 2025 Dec 1;18(1):120–50. doi: 10.1038/s44321-025-00341-0 (PMC12808792; doi:10.1038/s44321-025-00341-0)
Supplement: Supplementary file 10 — Source data Fig. 4 [file 44321_2025_341_MOESM10_ESM.zip › Figure 4/4D/Cellular stiffness by AFM.xls]

## Sheet: Sheet3
	Cellular stiffness(KPa)
	NC	NC+PM	KO	KO+PM
	1.74	1.21	1.85	1.37
	2.15	3.1	1.49	0.97
	1.18	3.35	1.88	1.6
	2.68	1.47	0.96	1
	0.6	0.97	0.82	0.96
	0.83	3.51	0.86	1.35
	0.71	1.25	0.97	1.3
	1.37	1.58	1.02	0.71
	1.76	0.92	1.28	1.46
	0.8	1.24	1.06	1.3
	0.96	2.38	0.94	1.59
	1.9	2.34	0.96	1.86
		2.64	0.49
		4.52	1.21
		3.13	1.68
		2.19	2.38
			0.44
