# Supplementary material for: Corneal biomechanical cues mediated by PAI-2: the origin of PM2.5-induced corneal disease
Source: EMBO Mol Med. 2025 Dec 1;18(1):120–50. doi: 10.1038/s44321-025-00341-0 (PMC12808792; doi:10.1038/s44321-025-00341-0)
Supplement: Supplementary file 10 — Source data Fig. 4 [file 44321_2025_341_MOESM10_ESM.zip › Figure 4/4F-4H/F-actin fiber density by IF.xls]

## Sheet: Sheet1
	F-actin fiber density
	NC	NC+PM	NC+PM+RI	NC+PM+Blebb	KO	KO+PM	KO+PM+Jasp	KO+PM+CytoD
Biological replicate 1	0.196688	0.258061	0.203862	0.19976	0.20896	0.211933	0.264601	0.179638
Biological replicate 2	0.202984	0.261589	0.236935	0.225752	0.199347	0.208191	0.240016	0.177109
Biological replicate 3	0.238698	0.300523	0.20656	0.200869	0.20248	0.208565	0.262219	0.171657
