# Supplementary material for: Corneal biomechanical cues mediated by PAI-2: the origin of PM2.5-induced corneal disease
Source: EMBO Mol Med. 2025 Dec 1;18(1):120–50. doi: 10.1038/s44321-025-00341-0 (PMC12808792; doi:10.1038/s44321-025-00341-0)
Supplement: Supplementary file 10 — Source data Fig. 4 [file 44321_2025_341_MOESM10_ESM.zip › Figure 4/4F-4H/Percentage of perinuclear actin ring by IF.xls]

## Sheet: Sheet1
	F-actin fiber density
	NC	NC+PM	NC+PM+RI	NC+PM+Blebb	KO	KO+PM	KO+PM+Jasp	KO+PM+CytoD
Biological replicate 1	0.867171	0.0119048	0.426389	0.394444	0.71875	0.428998	0.0533333	0
Biological replicate 2	0.706101	0.037037	0.442735	0.569518	0.815686	0.485392	0.0334967	0
Biological replicate 3	0.907738	0.0128205	0.679555	0.694444	0.674242	0.352381	0.0763889	0
