# Supplementary material for: Corneal biomechanical cues mediated by PAI-2: the origin of PM2.5-induced corneal disease
Source: EMBO Mol Med. 2025 Dec 1;18(1):120–50. doi: 10.1038/s44321-025-00341-0 (PMC12808792; doi:10.1038/s44321-025-00341-0)
Supplement: Supplementary file 10 — Source data Fig. 4 [file 44321_2025_341_MOESM10_ESM.zip › Figure 4/4A/Relative fluorescence intenisty of p-myosin IIa by IF.xls]

## Sheet: Sheet1
	Relative fluorescence intenisty
	NC						KO
Time (hr)	0	1	3	6	12	24	0	1	3	6	12	24
Biological replicate 1	0.995798	1.8771	1.49265	1.75735	1.04674	1.01366	0.951227	1.04848	1.20346	0.981385	1.05974	0.943434
Biological replicate 2	1.00683	1.50105	1.47374	1.68015	1.16019	0.929097	1.06465	1.00115	0.995671	1.17749	0.904473	0.799423
Biological replicate 3	1.06355	1.53151	1.7416	2.20431	0.885504	0.96166	0.985859	1.03896	1.14978	1.01645	0.868398	0.837518
