# Supplementary material for: Corneal biomechanical cues mediated by PAI-2: the origin of PM2.5-induced corneal disease
Source: EMBO Mol Med. 2025 Dec 1;18(1):120–50. doi: 10.1038/s44321-025-00341-0 (PMC12808792; doi:10.1038/s44321-025-00341-0)
Supplement: Supplementary file 11 — Source data Fig. 5 [file 44321_2025_341_MOESM11_ESM.zip]

Archive with 87 entries (74 files):
- Figure 5/
- Figure 5/5G/
- Figure 5/5G/WB IL-1a.tif
- __MACOSX/
- __MACOSX/Figure 5/
- __MACOSX/Figure 5/5G/
- __MACOSX/Figure 5/5G/._WB IL-1a.tif
- Figure 5/5G/WB GAPDH.tif
- __MACOSX/Figure 5/5G/._WB GAPDH.tif
- Figure 5/5G/Protein Level Quantification from Western Blot.xls
- __MACOSX/Figure 5/5G/._Protein Level Quantification from Western Blot.xls
- Figure 5/5G/WB ATG5.tif
- __MACOSX/Figure 5/5G/._WB ATG5.tif
- Figure 5/5G/WB BECN1.tif
- __MACOSX/Figure 5/5G/._WB BECN1.tif
- Figure 5/5G/WB PAI-2.tif
- __MACOSX/Figure 5/5G/._WB PAI-2.tif
- Figure 5/5F/
- Figure 5/5F/WB IL-1a.tif
- __MACOSX/Figure 5/5F/
- __MACOSX/Figure 5/5F/._WB IL-1a.tif
- Figure 5/5F/WB GAPDH.tif
- __MACOSX/Figure 5/5F/._WB GAPDH.tif
- Figure 5/5F/WB YAP.tif
- __MACOSX/Figure 5/5F/._WB YAP.tif
- Figure 5/5F/Protein Level Quantification from Western Blot.xls
- __MACOSX/Figure 5/5F/._Protein Level Quantification from Western Blot.xls
- Figure 5/5F/WB ATG5.tif
- __MACOSX/Figure 5/5F/._WB ATG5.tif
- Figure 5/5F/WB p-YAP.tif
- __MACOSX/Figure 5/5F/._WB p-YAP.tif
- Figure 5/5F/WB BECN1.tif
- __MACOSX/Figure 5/5F/._WB BECN1.tif
- Figure 5/5F/WB PAI-2.tif
- __MACOSX/Figure 5/5F/._WB PAI-2.tif
- Figure 5/.DS_Store
- __MACOSX/Figure 5/._.DS_Store
- Figure 5/5B&5D/
- Figure 5/5B&5D/Immunofluorescence_NC Control merge.tif
- __MACOSX/Figure 5/5B&5D/
- __MACOSX/Figure 5/5B&5D/._Immunofluorescence_NC Control merge.tif
- Figure 5/5B&5D/Immunofluorescence_KO PM YAP.tif
- __MACOSX/Figure 5/5B&5D/._Immunofluorescence_KO PM YAP.tif
- Figure 5/5B&5D/Immunofluorescence_KO PM merge.tif
- __MACOSX/Figure 5/5B&5D/._Immunofluorescence_KO PM merge.tif
- Figure 5/5B&5D/Immunofluorescence_NC Control DAPI.tif
- __MACOSX/Figure 5/5B&5D/._Immunofluorescence_NC Control DAPI.tif
- Figure 5/5B&5D/Immunofluorescence_NC PM DAPI.tif
- __MACOSX/Figure 5/5B&5D/._Immunofluorescence_NC PM DAPI.tif
- Figure 5/5B&5D/Immunofluorescence_KO Control YAP.tif
- __MACOSX/Figure 5/5B&5D/._Immunofluorescence_KO Control YAP.tif
- Figure 5/5B&5D/Immunofluorescence_NC PM YAP.tif
- __MACOSX/Figure 5/5B&5D/._Immunofluorescence_NC PM YAP.tif
- Figure 5/5B&5D/Immunofluorescence_NC PM merge.tif
- __MACOSX/Figure 5/5B&5D/._Immunofluorescence_NC PM merge.tif
- Figure 5/5B&5D/Immunofluorescence_KO PM DAPI.tif
- __MACOSX/Figure 5/5B&5D/._Immunofluorescence_KO PM DAPI.tif
- Figure 5/5B&5D/Immunofluorescence_KO Control merge.tif
- __MACOSX/Figure 5/5B&5D/._Immunofluorescence_KO Control merge.tif
- Figure 5/5B&5D/Immunofluorescence_NC Control YAP.tif
- __MACOSX/Figure 5/5B&5D/._Immunofluorescence_NC Control YAP.tif
- Figure 5/5B&5D/Immunofluorescence_KO Control DAPI.tif
- __MACOSX/Figure 5/5B&5D/._Immunofluorescence_KO Control DAPI.tif
- Figure 5/5B&5D/Cellular nuclear:cytoplasmic YAP ratio of HCEC by IF.xls
- __MACOSX/Figure 5/5B&5D/._Cellular nuclear:cytoplasmic YAP ratio of HCEC by IF.xls
- Figure 5/5E/
- Figure 5/5E/WB GAPDH.tif
- __MACOSX/Figure 5/5E/
- __MACOSX/Figure 5/5E/._WB GAPDH.tif
- Figure 5/5E/WB YAP.tif
- __MACOSX/Figure 5/5E/._WB YAP.tif
- Figure 5/5E/p-YAP:YAP ratio of protein level by western blot.xls
- __MACOSX/Figure 5/5E/._p-YAP:YAP ratio of protein level by western blot.xls
- Figure 5/5E/WB p-YAP.tif
- __MACOSX/Figure 5/5E/._WB p-YAP.tif
- Figure 5/5A&5C/
- Figure 5/5A&5C/Immunofluorescence_PBS YAP.tif
- __MACOSX/Figure 5/5A&5C/
- __MACOSX/Figure 5/5A&5C/._Immunofluorescence_PBS YAP.tif
- Figure 5/5A&5C/Rat corneal epithelial  nuclear:cytoplasmic YAP ratio by IF.xls
- __MACOSX/Figure 5/5A&5C/._Rat corneal epithelial  nuclear:cytoplasmic YAP ratio by IF.xls
- Figure 5/5A&5C/Immunofluorescence_PM YAP.tif
- __MACOSX/Figure 5/5A&5C/._Immunofluorescence_PM YAP.tif
- Figure 5/5A&5C/Immunofluorescence_PBS merge.tif
- __MACOSX/Figure 5/5A&5C/._Immunofluorescence_PBS merge.tif
- Figure 5/5A&5C/Immunofluorescence_PM merge.tif
- __MACOSX/Figure 5/5A&5C/._Immunofluorescence_PM merge.tif
