# Supplementary material for: Corneal biomechanical cues mediated by PAI-2: the origin of PM2.5-induced corneal disease
Source: EMBO Mol Med. 2025 Dec 1;18(1):120–50. doi: 10.1038/s44321-025-00341-0 (PMC12808792; doi:10.1038/s44321-025-00341-0)
Supplement: Supplementary file 11 — Source data Fig. 5 [file 44321_2025_341_MOESM11_ESM.zip › Figure 5/5G/Protein Level Quantification from Western Blot.xls]

## Sheet: Sheet1
	BECN1/GAPDH
BECN1	Con	PM	VTP	VTP+PM
Biological replicate 1	0.86342	1.3252	0.599509	0.701917
Biological replicate 2	1.49661	1.58417	0.542746	0.572914
Biological replicate 3	0.640121	1.2225	0.661768	0.644971
	ATG5/GAPDH
ATG5	Con	PM	VTP	VTP+PM
Biological replicate 1	0.67239	1.1476	0.666942	0.759633
Biological replicate 2	1.5996	1.70269	0.755727	0.685184
Biological replicate 3	0.726413	1.31594	0.994545	0.333009
	IL-1a/GAPDH
IL-1a	Con	PM	VTP	VTP+PM
Biological replicate 1	0.934849	1.04545	0.133968	0.160891
Biological replicate 2	1.54998	1.46724	0.126015	0.109716
Biological replicate 3	0.516087	1.38491	0.220059	0.194078
	PAI-2/GAPDH
PAI-2	Con	PM	VTP	VTP+PM
Biological replicate 1	0.584846	1.1948	0.312059	0.642653
Biological replicate 2	1.37741	1.80277	0.468903	0.6629
Biological replicate 3	0.645802	1.61463	0.796963	1.06039
