# Supplementary material for: Corneal biomechanical cues mediated by PAI-2: the origin of PM2.5-induced corneal disease
Source: EMBO Mol Med. 2025 Dec 1;18(1):120–50. doi: 10.1038/s44321-025-00341-0 (PMC12808792; doi:10.1038/s44321-025-00341-0)
Supplement: Supplementary file 11 — Source data Fig. 5 [file 44321_2025_341_MOESM11_ESM.zip › Figure 5/5F/Protein Level Quantification from Western Blot.xls]

## Sheet: Sheet1
	BECN1/GAPDH
BECN1	NC	NC+PM	KO	KO+PM
Biological replicate 1	1.07717	1.33699	0.801674	0.889226
Biological replicate 2	0.952775	1.27284	0.654144	0.395939
Biological replicate 3	0.970767	1.21928	0.975042	0.902552
	ATG5/GAPDH
ATG5	NC	NC+PM	KO	KO+PM
Biological replicate 1	1.07833	1.1247	0.706821	0.82087
Biological replicate 2	1.00265	1.24972	0.860208	0.674577
Biological replicate 3	0.917763	1.06395	0.564837	0.477839
	IL-1a/GAPDH
IL-1a	NC	NC+PM	KO	KO+PM
Biological replicate 1	1.19606	1.243	0.198969	0.141939
Biological replicate 2	0.875241	1.52335	0.522051	0.631272
Biological replicate 3	0.930121	1.41457	0.569881	0.472997
	PAI-2/GAPDH
PAI-2	NC	NC+PM	KO	KO+PM
Biological replicate 1	1.14738	1.73461	0.384575	0.485052
Biological replicate 2	0.689016	1.82997	0.322945	0.466258
Biological replicate 3	1.16492	1.59888	0.248964	0.340445
	p-YAP/YAP
p-YAP/YAP	NC	NC+PM	KO	KO+PM
Biological replicate 1	0.883731	0.752805	1.02196	1.71118
Biological replicate 2	1.15392	0.940294	1.07123	1.84663
Biological replicate 3	0.962404	0.897519	1.24952	2.26669
