# Supplementary material for: Corneal biomechanical cues mediated by PAI-2: the origin of PM2.5-induced corneal disease
Source: EMBO Mol Med. 2025 Dec 1;18(1):120–50. doi: 10.1038/s44321-025-00341-0 (PMC12808792; doi:10.1038/s44321-025-00341-0)
Supplement: Supplementary file 11 — Source data Fig. 5 [file 44321_2025_341_MOESM11_ESM.zip › Figure 5/5B&5D/Cellular nuclear:cytoplasmic YAP ratio of HCEC by IF.xls]

## Sheet: Sheet1
	Cellular nuclear/cytoplasmic YAP ratio
	NC	NC+PM	KO	KO+PM
Biological replicate 1	2.69286	12	2.09167	3.02232
Biological replicate 2	3.66667	10.5	2.58889	1.75687
Biological replicate 3	6.11111	9.25	3.4131	2.6181
