# Supplementary material for: Corneal biomechanical cues mediated by PAI-2: the origin of PM2.5-induced corneal disease
Source: EMBO Mol Med. 2025 Dec 1;18(1):120–50. doi: 10.1038/s44321-025-00341-0 (PMC12808792; doi:10.1038/s44321-025-00341-0)
Supplement: Supplementary file 11 — Source data Fig. 5 [file 44321_2025_341_MOESM11_ESM.zip › Figure 5/5E/p-YAP:YAP ratio of protein level by western blot.xls]

## Sheet: Sheet1
p-YAP/YAP ratio of protein level
PBS	PM
0.955119	0.601061
1.01801	0.8406
1.02604	0.772403
