# Supplementary material for: Corneal biomechanical cues mediated by PAI-2: the origin of PM2.5-induced corneal disease
Source: EMBO Mol Med. 2025 Dec 1;18(1):120–50. doi: 10.1038/s44321-025-00341-0 (PMC12808792; doi:10.1038/s44321-025-00341-0)
Supplement: Supplementary file 11 — Source data Fig. 5 [file 44321_2025_341_MOESM11_ESM.zip › Figure 5/5A&5C/Rat corneal epithelial nuclear:cytoplasmic YAP ratio by IF.xls]

## Sheet: Sheet1
Rat corneal epithelial nuclear/cytoplasmic YAP ratio
PBS	PM
2.27869	4.55556
2.33333	5
2.57143	4.71429
