# Supplementary material for: Corneal biomechanical cues mediated by PAI-2: the origin of PM2.5-induced corneal disease
Source: EMBO Mol Med. 2025 Dec 1;18(1):120–50. doi: 10.1038/s44321-025-00341-0 (PMC12808792; doi:10.1038/s44321-025-00341-0)
Supplement: Supplementary file 12 — Source data Fig. 6 [file 44321_2025_341_MOESM12_ESM.zip]

Archive with 17 entries (8 files):
- Figure 6/
- Figure 6/.DS_Store
- __MACOSX/
- __MACOSX/Figure 6/
- __MACOSX/Figure 6/._.DS_Store
- Figure 6/6D-6K/
- Figure 6/6D-6K/Human panel study data.xlsx
- __MACOSX/Figure 6/6D-6K/
- __MACOSX/Figure 6/6D-6K/._Human panel study data.xlsx
- Figure 6/6B/
- Figure 6/6B/PAI-2 level in rat tears by ELISA.xls
- __MACOSX/Figure 6/6B/
- __MACOSX/Figure 6/6B/._PAI-2 level in rat tears by ELISA.xls
- Figure 6/6C/
- Figure 6/6C/Relative PAI-2 level in HCEC conditioned medium by ELISA.xls
- __MACOSX/Figure 6/6C/
- __MACOSX/Figure 6/6C/._Relative PAI-2 level in HCEC conditioned medium by ELISA.xls
