# Supplementary material for: Corneal biomechanical cues mediated by PAI-2: the origin of PM2.5-induced corneal disease
Source: EMBO Mol Med. 2025 Dec 1;18(1):120–50. doi: 10.1038/s44321-025-00341-0 (PMC12808792; doi:10.1038/s44321-025-00341-0)
Supplement: Supplementary file 12 — Source data Fig. 6 [file 44321_2025_341_MOESM12_ESM.zip › Figure 6/6D-6K/Human panel study data.xlsx]

## Sheet: Sheet1
Gender	Age	PM2.5	OSDI	Eye sight	Tear film break up time	Tear secretion	Corneal epithelial defect	PAI-2 concentration of tears	OC	EC	TC	Be	Al	Cr	Mn	Ni	Cu	Zn	As	Se	Cd	Sb	Hg	Tl	Pb
1	67	512.428	6	1.1	7	16	4	2.30769	312.398	15.6491	328.047	1.01	2115.36	92.19	230.51	25.3	47.37	989.31	10.99	7.33	18	7.75	0.31	1.08	90.93
1	57	500	4	1.35	5	20	1.5	1.28205	61.8567	7.68902	69.5457	0	1875.6	93.9	173.65	61	60.08	572.51	11.22	17.53	4.46	7.68	0.21	0.8	78.26
0	46	493.773	27	1.6	8.5	7.5	0	5.38462	38.6708	4.85726	43.5281	0.46	611.35	66.71	87.3	50.82	48.86	324.19	14.37	24.55	2.63	6.72	0.4	0.85	58.35
1	62	451.331	10	0.5	18	5	0	10	66.2129	15.9381	82.151	0.42	1400.74	70.96	174.09	24.21	127	841.62	7.2	15.44	2.61	5.16	0.23	0.62	64.06
0	51	449.892	2	0.9	3.5	15	1.5	3.84615	45.8023	7.3359	53.1382	0.22	886.29	38.53	60.88	87.63	55.37	165.09	4.87	6.46	3.65	5.52	0.33	0.47	35.26
0	35	381.162	11	0.4	6	23.5	0	5.64103	32.5251	3.60639	36.1314	0	327.2	36.76	46.27	17.03	42.67	994.34	4.15	6.1	9.3	2.8	0.11	0.58	28.18
1	68	371.014	5	1.35	5	5.5	0	2.30769	47.2028	7.42054	54.6234	0	1189.58	26.69	87.03	21.08	65.75	223.85	6.93	6.16	5.49	5.38	0.18	0.6	51.69
0	28	365.494	9	1	4	10	0	4.35897	48.228	6.57495	54.8029	0.61	702.2	46.73	114.75	17.51	40.44	244.44	7.75	23.19	2.15	3.57	0.09	0.71	53.43
1	51	359.936	0	1.2	12.5	14	2	1.28205	256.967	16.2433	273.21	0.42	784.33	42.69	60.01	14.68	27.39	429.98	6.32	7.95	19.52	4.25	0.28	0.72	33.6
0	50	306.522	8	1.35	3.5	9.5	0	10.2564	102.391	25.6891	128.08	0.17	472.97	126.46	64.51	37.51	48.27	240.99	5.15	7.99	8.2	3.33	0.1	0.38	32.67
0	45	273.684	1	1.35	3	11	0	17.1795	53.2956	4.55373	57.8493	0.17	795.08	61.22	51.11	66.37	42.06	198.59	12.87	9.71	2.28	4.84	0.13	0.64	62.39
1	36	246.377	0	1.2	5	23.5	0.5	10.2564	64.0549	8.38755	72.4424	0.16	745.5	52.54	149.35	14.19	110.99	382.61	12.29	10.92	13.05	11.11	0.16	1.09	151.22
0	49	215.339	3	1.1	8.5	9.5	2.5	3.84615	42.7149	9.40329	52.1182	0	167.93	44.7	24.26	6.84	30.91	161.64	3.33	4.07	0.99	2.54	0.2	0.2	22.03
0	63	198.816	12	0.65	21	25	0	12.0513	53.0656	6.74167	59.8073	0.41	822.47	94.15	402.12	33.74	102	430.68	10.55	7.75	10.91	6.14	0.19	1.12	102.42
0	57	187.411	21	0.4	7.5	12	0	23.5897	56.1547	8.44911	64.6038	0	1085.32	95.38	259.02	45.79	38.85	1400.15	8.05	11.58	5.27	4.83	0.09	0.78	64.71
0	41	166.282	1	0.9	6.5	7.5	0.5	1.28205	60.7401	8.96382	69.7039	0	2194.94	0	156.46	8.71	45.12	663.96	11.59	15.65	9.47	6.8	0.18	1.13	82.38
0	68	153.875	7	0.6	6.5	15.5	0	5.38462	109.747	6.09615	115.843	0.17	795.25	23.76	176.63	48.04	147.99	243.49	9.59	9.07	7.59	6.97	0.35	1.07	66.91
1	61	142.857	9	1.25	12.5	4.5	0	21.5385	69.5283	7.98329	77.5116	0.35	1139.22	104.03	145.11	45.06	63.27	1519.6	22.73	11.47	4.23	7.83	0.17	1.14	90.53
0	34	135.049	13	0.5	10.5	22.5	0	6.41026	61.3591	5.2591	66.6182	0	2195.77	57.89	84.69	38.69	45.3	287.2	7.13	12.51	4.1	5.23	0.36	0.53	165.49
1	30	125.896	7	1.1	29	21.5	0	2.82051	74.5714	9.6692	84.2406	0.23	1109.87	76.24	214.68	75.08	74.47	907.59	17.6	15.54	3.32	8.1	0.6	0.9	64.78
1	47	117.615	4	1.5	3.5	18	0	4.10256	43.2698	1.29789	44.5677	0	585.5	96.74	46.34	91.53	76.7	448.67	3.5	2.99	2.06	1.75	0.15	0.28	19.51
1	21	106.039	2	1.45	12	21.5	3.5	12.3077	43.6443	5.13427	48.7786	0	316.66	72.52	104.95	20.25	15.03	565.29	5.73	8.15	2.52	3.04	0.13	0.56	35.46
0	26	80.5785	5	1.5	4.5	16	1	4.35897	619.659	22.336	641.995	0.46	313.72	37.88	23.81	7.93	38.39	271.96	7.63	2.49	1.02	3.86	0.25	0.42	25.44
1	62	58.1395	2	1.6	4.5	8	0	9.23077	70.7367	11.0637	81.8004	0	1051.82	88.42	296.17	29.34	54.84	266.53	8.31	7.35	3.44	5.99	0.14	0.99	107.55
0	38	35.1449	3	0.8	15.5	27.5	0	1.28205	62.3552	7.84804	70.2032	0.14	3552.72	56.6	122.96	29.27	53.69	250.97	8.38	15.72	4.07	4.3	0.29	0.88	54.5
1	33	33.6957	8	1.2	11.5	30	0.5	3.58974	71.1847	27.2189	98.4037	0	547.23	49.39	109.36	12.39	63.36	317.76	10.54	18.88	33.38	8.48	0.15	1.31	65.77
0	53	25.5906	8	1.2	13	3	0.5	18.7179	32.1677	7.65225	39.8199	0.21	350.65	60.39	49.82	25.14	25.27	104.84	13.64	8.61	2.76	5.4	0.29	1.03	69.54
1	30	24.237	0	1.2	13	19	0	14.1026	51.6959	24.9916	76.6875	0.63	816.46	28.12	72.29	40.51	58.76	199.69	5.87	11.99	13.53	5.26	0.26	0.68	44.56
