# Supplementary material for: Corneal biomechanical cues mediated by PAI-2: the origin of PM2.5-induced corneal disease
Source: EMBO Mol Med. 2025 Dec 1;18(1):120–50. doi: 10.1038/s44321-025-00341-0 (PMC12808792; doi:10.1038/s44321-025-00341-0)
Supplement: Supplementary file 12 — Source data Fig. 6 [file 44321_2025_341_MOESM12_ESM.zip › Figure 6/6B/PAI-2 level in rat tears by ELISA.xls]

## Sheet: Sheet1
	PAI-2 level in rat tears (pg/ml)
	2days	1week	2weeks	3weeks
PBS	109.615	140.385	121.154	55.7692
	132.692	105.769	125	75
	98.0769	101.923	136.538	98.0769
	98.0769	121.154	117.308	117.308
	105.769	101.923	105.769	78.8462
PM	101.923	109.615	101.923	36.5385
	59.6154	90.3846	113.462	25
	121.154	117.308	78.8462	25
	90.3846	48.0769	51.9231	36.5385
	94.2308	51.9231	59.6154	1.92308
	75	75	55.7692	1.92308
