# Supplementary material for: Corneal biomechanical cues mediated by PAI-2: the origin of PM2.5-induced corneal disease
Source: EMBO Mol Med. 2025 Dec 1;18(1):120–50. doi: 10.1038/s44321-025-00341-0 (PMC12808792; doi:10.1038/s44321-025-00341-0)
Supplement: Supplementary file 12 — Source data Fig. 6 [file 44321_2025_341_MOESM12_ESM.zip › Figure 6/6C/Relative PAI-2 level in HCEC conditioned medium by ELISA.xls]

## Sheet: Sheet1
	Relative PAI-2 level in HCEC conditioned medium
Biological replicate 1	Control	PM
Biological replicate 2	0.944394	0.958891
Biological replicate 3	0.992028	0.878121
Biological replicate 4	1.00445	0.934039
Biological replicate 5	0.987886	0.97546
Biological replicate 6	1.0583	0.992028
Biological replicate 7	0.987886	0.925755
Biological replicate 8	1.02516	0.960962
