# Supplementary material for: Corneal biomechanical cues mediated by PAI-2: the origin of PM2.5-induced corneal disease
Source: EMBO Mol Med. 2025 Dec 1;18(1):120–50. doi: 10.1038/s44321-025-00341-0 (PMC12808792; doi:10.1038/s44321-025-00341-0)
Supplement: Supplementary file 13 — Source data Fig. 7 [file 44321_2025_341_MOESM13_ESM.zip]

Archive with 91 entries (80 files):
- Figure 7/
- Figure 7/.DS_Store
- __MACOSX/
- __MACOSX/Figure 7/
- __MACOSX/Figure 7/._.DS_Store
- Figure 7/7D/
- Figure 7/7D/Immunohistochemistry_PBS.jpg
- __MACOSX/Figure 7/7D/
- __MACOSX/Figure 7/7D/._Immunohistochemistry_PBS.jpg
- Figure 7/7D/.DS_Store
- __MACOSX/Figure 7/7D/._.DS_Store
- Figure 7/7D/Immunohistochemistry_PM+LNP-siPAI-2.jpg
- __MACOSX/Figure 7/7D/._Immunohistochemistry_PM+LNP-siPAI-2.jpg
- Figure 7/7D/Immunohistochemistry_PM+LNP.jpg
- __MACOSX/Figure 7/7D/._Immunohistochemistry_PM+LNP.jpg
- Figure 7/7D/Immunohistochemistry_PM.jpg
- __MACOSX/Figure 7/7D/._Immunohistochemistry_PM.jpg
- Figure 7/7D/Average optical density of rat corneal epithelium IL-1a by IHC.xls
- __MACOSX/Figure 7/7D/._Average optical density of rat corneal epithelium IL-1a by IHC.xls
- Figure 7/7D/Immunohistochemistry_PM+LNP-siNC.jpg
- __MACOSX/Figure 7/7D/._Immunohistochemistry_PM+LNP-siNC.jpg
- Figure 7/7C/
- Figure 7/7C/Immunofluorescence_LC3B_PM+LNP.tif
- __MACOSX/Figure 7/7C/
- __MACOSX/Figure 7/7C/._Immunofluorescence_LC3B_PM+LNP.tif
- Figure 7/7C/.DS_Store
- __MACOSX/Figure 7/7C/._.DS_Store
- Figure 7/7C/Immunofluorescence_LC3B_PM+LNP-siNC.tif
- __MACOSX/Figure 7/7C/._Immunofluorescence_LC3B_PM+LNP-siNC.tif
- Figure 7/7C/Immunofluorescence_LC3B_PBS.tif
- __MACOSX/Figure 7/7C/._Immunofluorescence_LC3B_PBS.tif
- Figure 7/7C/Immunofluorescence_LC3B_PM.tif
- __MACOSX/Figure 7/7C/._Immunofluorescence_LC3B_PM.tif
- Figure 7/7C/Immunofluorescence_LC3B_PM+LNP-siPAI-2.tif
- __MACOSX/Figure 7/7C/._Immunofluorescence_LC3B_PM+LNP-siPAI-2.tif
- Figure 7/7C/Immunofluorescence_PAI-2_PM+LNP-siNC.tif
- __MACOSX/Figure 7/7C/._Immunofluorescence_PAI-2_PM+LNP-siNC.tif
- Figure 7/7C/Fluorescence intensity of PAI-2 or LC3B by IF.xls
- __MACOSX/Figure 7/7C/._Fluorescence intensity of PAI-2 or LC3B by IF.xls
- Figure 7/7C/Immunofluorescence_PAI-2_PM+LNP-siPAI-2.tif
- __MACOSX/Figure 7/7C/._Immunofluorescence_PAI-2_PM+LNP-siPAI-2.tif
- Figure 7/7C/Immunofluorescence_PAI-2_PM.tif
- __MACOSX/Figure 7/7C/._Immunofluorescence_PAI-2_PM.tif
- Figure 7/7C/Immunofluorescence_PAI-2_PM+LNP.tif
- __MACOSX/Figure 7/7C/._Immunofluorescence_PAI-2_PM+LNP.tif
- Figure 7/7C/Immunofluorescence_PAI-2_PBS.tif
- __MACOSX/Figure 7/7C/._Immunofluorescence_PAI-2_PBS.tif
- Figure 7/7B/
- Figure 7/7B/HE staining_Cornea PM+LNP-siNC.tif
- __MACOSX/Figure 7/7B/
- __MACOSX/Figure 7/7B/._HE staining_Cornea PM+LNP-siNC.tif
- Figure 7/7B/HE staining_Retina PM+LNP-siPAI-2.tif
- __MACOSX/Figure 7/7B/._HE staining_Retina PM+LNP-siPAI-2.tif
- Figure 7/7B/HE staining_Retina PM.tif
- __MACOSX/Figure 7/7B/._HE staining_Retina PM.tif
- Figure 7/7B/HE staining_Retina PM+LNP-siNC.tif
- __MACOSX/Figure 7/7B/._HE staining_Retina PM+LNP-siNC.tif
- Figure 7/7B/Corneal epithelial thickness by HE staining.xls
- __MACOSX/Figure 7/7B/._Corneal epithelial thickness by HE staining.xls
- Figure 7/7B/HE staining_Lens PBS.tif
- __MACOSX/Figure 7/7B/._HE staining_Lens PBS.tif
- Figure 7/7B/HE staining_Lens PM+LNP.tif
- __MACOSX/Figure 7/7B/._HE staining_Lens PM+LNP.tif
- Figure 7/7B/HE staining_Retina PM+LNP.tif
- __MACOSX/Figure 7/7B/._HE staining_Retina PM+LNP.tif
- Figure 7/7B/HE staining_Lens PM.tif
- __MACOSX/Figure 7/7B/._HE staining_Lens PM.tif
- Figure 7/7B/HE staining_Cornea PM+LNP.tif
- __MACOSX/Figure 7/7B/._HE staining_Cornea PM+LNP.tif
- Figure 7/7B/HE staining_Lens PM+LNP-siPAI-2.tif
- __MACOSX/Figure 7/7B/._HE staining_Lens PM+LNP-siPAI-2.tif
- Figure 7/7B/HE staining_Cornea PM.tif
- __MACOSX/Figure 7/7B/._HE staining_Cornea PM.tif
- Figure 7/7B/HE staining_Cornea PBS.tif
- __MACOSX/Figure 7/7B/._HE staining_Cornea PBS.tif
- Figure 7/7B/HE staining_Retina PBS.tif
- __MACOSX/Figure 7/7B/._HE staining_Retina PBS.tif
- Figure 7/7B/HE staining_Cornea PM+LNP-siRPAI-2.tif
- __MACOSX/Figure 7/7B/._HE staining_Cornea PM+LNP-siRPAI-2.tif
- Figure 7/7B/HE staining_Lens PM+LNP-siNC.tif
- __MACOSX/Figure 7/7B/._HE staining_Lens PM+LNP-siNC.tif
- Figure 7/7A/
- Figure 7/7A/Rat corneal photo by slit lamp_PM+LNP.JPG
- Figure 7/7A/Rat corneal photo by slit lamp_PBS.JPG
- __MACOSX/Figure 7/7A/
- __MACOSX/Figure 7/7A/._Rat corneal photo by slit lamp_PBS.JPG
- Figure 7/7A/Rat corneal photo by slit lamp_PM+LNP-siNC.JPG
- Figure 7/7A/Fluorescein sodium staining grade of rat cornea.xls
- __MACOSX/Figure 7/7A/._Fluorescein sodium staining grade of rat cornea.xls
- Figure 7/7A/Rat corneal photo by slit lamp_PM+LNP-siPAI-2.JPG
- Figure 7/7A/Rat corneal photo by slit lamp_PM.JPG
