# Supplementary material for: Corneal biomechanical cues mediated by PAI-2: the origin of PM2.5-induced corneal disease
Source: EMBO Mol Med. 2025 Dec 1;18(1):120–50. doi: 10.1038/s44321-025-00341-0 (PMC12808792; doi:10.1038/s44321-025-00341-0)
Supplement: Supplementary file 13 — Source data Fig. 7 [file 44321_2025_341_MOESM13_ESM.zip › Figure 7/7D/Average optical density of rat corneal epithelium IL-1a by IHC.xls]

## Sheet: Sheet1
Average optical density
PBS	PM	PM+LNP	PM+LNP-siNC	PM+LNP-siPAI-2
0.291166	0.341185	0.291051	0.360917	0.297805
0.285489	0.320111	0.349618	0.372295	0.271121
0.296874	0.343598	0.324721	0.451998	0.308179
0.28714				0.291012
