# Supplementary material for: Corneal biomechanical cues mediated by PAI-2: the origin of PM2.5-induced corneal disease
Source: EMBO Mol Med. 2025 Dec 1;18(1):120–50. doi: 10.1038/s44321-025-00341-0 (PMC12808792; doi:10.1038/s44321-025-00341-0)
Supplement: Supplementary file 13 — Source data Fig. 7 [file 44321_2025_341_MOESM13_ESM.zip › Figure 7/7C/Fluorescence intensity of PAI-2 or LC3B by IF.xls]

## Sheet: Sheet1
	Fluorescence intensity
Group	PAI-2			LC3B
PBS	8.535	8.075	7.955	22.91	38.67	36.03
PM	38.135	17.095	26.8367	49.77	49.73	57.05
PM+LNP	36.765	28.035	14.475	42.86	47.02	60.92
PM+LNP-siNC	38.39	13.54	23.26	43.5	44.14	74.95
PM+LNP-siPAI-2	8.315	10.09	8.425	36.9	38.35	36.14
