# Supplementary material for: Corneal biomechanical cues mediated by PAI-2: the origin of PM2.5-induced corneal disease
Source: EMBO Mol Med. 2025 Dec 1;18(1):120–50. doi: 10.1038/s44321-025-00341-0 (PMC12808792; doi:10.1038/s44321-025-00341-0)
Supplement: Supplementary file 13 — Source data Fig. 7 [file 44321_2025_341_MOESM13_ESM.zip › Figure 7/7B/Corneal epithelial thickness by HE staining.xls]

## Sheet: Sheet1
Corneal epithelial thickness (μm)
PBS	PM	PM+LNP	PM+LNP-siNC	PM+LNP-siPAI-2
64.01	47.145	45.87	42.48	60.88
60.345	38.81	49.18	38.675	61.375
55.01	47.425	41.74	37.225	57.72
62.735	45.905	45.22		62.18
