# Supplementary material for: Corneal biomechanical cues mediated by PAI-2: the origin of PM2.5-induced corneal disease
Source: EMBO Mol Med. 2025 Dec 1;18(1):120–50. doi: 10.1038/s44321-025-00341-0 (PMC12808792; doi:10.1038/s44321-025-00341-0)
Supplement: Supplementary file 13 — Source data Fig. 7 [file 44321_2025_341_MOESM13_ESM.zip › Figure 7/7A/Fluorescein sodium staining grade of rat cornea.xls]

## Sheet: Sheet1
Fluorescein sodium staining grade of rat cornea
PBS	PM	PM+LNP	PM+LNP-siNC	PM+LNP-siPAI-2
0	3	3	3	1
1	3	3	3	1
0	2	2	2	2
1	3	1	3	2
1	2	3	2	0
1	2	2	3	2
